# Supplementary material for: Repurposing Study of 4-Acyl-1-phenylaminocarbonyl-2-substituted-piperazine Derivatives as Potential Anticancer Agents—In Vitro Evaluation against Breast Cancer Cells
Source: Int J Mol Sci. 2023 Dec 1;24(23):17041. doi: 10.3390/ijms242317041 (PMC10706865; doi:10.3390/ijms242317041)
Supplement: Supplementary file 1 [file ijms-24-17041-s001.zip]

Archive with 1 entries (1 files):
- ijms-2727374-supplementary.pdf
